# Supplementary material for: Loneliness and Psychosocial Well-Being in Nursing Homes: A Cross-Sectional Study of Older Adults
Source: Healthcare (Basel). 2026 Jun 26;14(13):1873. doi: 10.3390/healthcare14131873 (PMC13362440; doi:10.3390/healthcare14131873)
Supplement: Supplementary file 1 [file healthcare-14-01873-s001.zip]

Archive with 1 entries (1 files):
- healthcare-4330053-supplementary.pdf
